# Supplementary material for: Speed Effect Analysis Using the CFA Framework
Source: Front Psychol. 2019 Feb 14;10:239. doi: 10.3389/fpsyg.2019.00239 (PMC6382673; doi:10.3389/fpsyg.2019.00239)
Supplement: Supplementary file 3 [file Data_Sheet_2.ZIP]

Archive with 1 entries (1 files):
- TetrachoricCorrelationsWithRidgeTransformation.txt
