# Supplementary material for: Speed Effect Analysis Using the CFA Framework
Source: Front Psychol. 2019 Feb 14;10:239. doi: 10.3389/fpsyg.2019.00239 (PMC6382673; doi:10.3389/fpsyg.2019.00239)
Supplement: Supplementary file 4 [file Data_Sheet_3.ZIP › Difficulty.txt]

Item Probability of
number a correct response
1		0.95
2		0.84
3		0.87
4		0.84
5		0.93
6		0.87
7		0.69
8		0.90
9		0.64
10		0.50
11		0.47
12		0.44
13		0.43
14		0.35
15		0.38
16		0.31
17		0.28
18		0.26
19		0.14
20		0.10
